# Supplementary material for: Neoadjuvant Radiochemotherapy Combined with Locoregional Hyperthermia in Locally Advanced Rectal Cancer: Feasibility and Tolerance of Short-Course Versus Long-Course Radiotherapy Schedules
Source: Cancers (Basel). 2025 Oct 31;17(21):3529. doi: 10.3390/cancers17213529 (PMC12609664; doi:10.3390/cancers17213529)
Supplement: Supplementary file 1 [file cancers-17-03529-s001.zip]

Archive with 1 entries (1 files):
- cancers-3926194-supplementary.pdf
